# Supplementary material for: Stabilized and unstabilized sampling methods result in differential fecal 16S rRNA microbial sequencing results
Source: PLoS One. 2025 Aug 13;20(8):e0324351. doi: 10.1371/journal.pone.0324351 (PMC12349053; doi:10.1371/journal.pone.0324351)
Supplement: S1 Table — Footnote: Taxa with mean relative abundance over 5% denoted with *. Absolute value of log fold change is provided in table. (XLSX) [file pone.0324351.s004.xlsx]

## Sheet: Sheet1
Taxonomic level	Taxa	Higher abundance	Log fold change	FDR corrected p-value
Phylum	Actinobacteriota*	Swab	1.06	< 0.001
	Bacteroidota*	Omni	1.3	< 0.001
	Desulfobacterota	Omni	0.91	< 0.001
	Proteobacteria	Swab	0.35	0.047
	Verrucomicrobiota	Omni	0.39	0.047
Class	Actinobacteria	Swab	1.31	< 0.001
	Bacilli	Swab	1.08	< 0.001
	Bacteroidia*	Omni	1.16	< 0.001
	Coriobacteriia	Swab	1.1	< 0.001
	Desulfovibrionia	Omni	0.77	< 0.001
	Gammaproteobacteria	Swab	0.58	0.001
Genus	Actinomyces	Swab	0.84	< 0.001
	Alistipes	Omni	1.41	< 0.001
	Anaerococcus	Swab	1.6	< 0.001
	Bacteroides*	Omni	1.31	< 0.001
	Barnesiella	Omni	0.68	< 0.001
	Bifidobacterium	Swab	0.62	0.002
	Bilophila	Omni	0.93	< 0.001
	Butyricicoccus	Omni	0.36	0.01
	Butyricimonas	Omni	0.64	< 0.001
	Colidextribacter	Omni	1.09	< 0.001
	Collinsella	Swab	0.85	< 0.001
	Corynebacterium	Swab	1.55	< 0.001
	Eggerthella	Swab	0.47	< 0.001
	Enterococcus	Swab	1.31	< 0.001
	Escherichia-Shigella*	Swab	2.25	< 0.001
	Faecalibacterium*	Omni	0.72	< 0.001
	Finegoldia	Swab	1.74	< 0.001
	Flavonifractor	Omni	0.78	< 0.001
	Haemophilus	Omni	0.35	0.02
	Holdemania	Omni	0.47	< 0.001
	Lachnoclostridium	Omni	0.72	< 0.001
	Lachnospira	Omni	1.09	< 0.001
	Lactobacillus	Swab	1.03	< 0.001
	Lactococcus	Swab	0.55	< 0.001
	Negativibacillus	Omni	0.32	0.02
	Lachnospiraceae_NK4A214_group	Omni	0.44	0.02
	Odoribacter	Omni	1.04	< 0.001
	Oscillibacter	Omni	1.16	< 0.001
	Parabacteroides	Omni	0.99	< 0.001
	Parasutterella	Omni	1.12	< 0.001
	Peptoniphilus	Swab	1.61	< 0.001
	Phascolarctobacterium	Omni	0.68	< 0.001
	Romboutsia	Swab	0.54	0.01
	Roseburia	Omni	1.25	< 0.001
	Ruminococcus	Omni	0.56	0.02
	Streptococcus	Swab	1.09	< 0.001
	Sutterella	Omni	1.62	< 0.001
