# Supplementary material for: Stabilized and unstabilized sampling methods result in differential fecal 16S rRNA microbial sequencing results
Source: PLoS One. 2025 Aug 13;20(8):e0324351. doi: 10.1371/journal.pone.0324351 (PMC12349053; doi:10.1371/journal.pone.0324351)
Supplement: S2 Table — Footnote: Taxa with mean relative abundance over 5% denoted with *. Absolute value of log fold change is provided in table. (XLSX) [file pone.0324351.s005.xlsx]

## Sheet: Sheet1
Taxonomic level	Taxa	Higher abundance	Log fold change	FDR corrected p-value
Phylum	Actinobacteriota*	Swab	1.02	< 0.001
	Bacteroidota*	Omni	1.18	< 0.001
	Desulfobacterota	Omni	0.91	< 0.001
	Proteobacteria	Omni	0.69	0.005
Class	Actinobacteria*	Swab	0.99	< 0.001
	Alphaproteobacteria	Omni	0.77	0.01
	Bacilli	Swab	0.8	< 0.001
	Bacteroidia*	Omni	1.18	< 0.001
	Coriobacteriia	Swab	1.32	< 0.001
	Desulfovibrionia	Omni	0.91	0.002
	Gammaproteobacteria	Omni	0.62	0.01
Genus	Actinomyces	Swab	1.05	< 0.001
	Alistipes	Omni	1.61	< 0.001
	Bacteroides*	Omni	1.28	< 0.001
	Barnesiella	Omni	0.79	0.02
	Bifidobacterium	Swab	0.59	0.03
	Bilophila	Omni	0.94	0.003
	Colidextribacter	Omni	1.2	< 0.001
	Collinsella	Swab	1.21	< 0.001
	Escherichia-Shigella	Swab	1.44	< 0.001
	Flavonifractor	Omni	0.93	< 0.001
	Lachnoclostridium	Omni	0.47	0.05
	Lachnospira	Omni	1.21	< 0.001
	Odoribacter	Omni	1.1	< 0.001
	Oscillibacter	Omni	1.39	< 0.001
	Parabacteroides	Omni	1.1	< 0.001
	Roseburia	Omni	0.89	0.02
	Streptococcus	Swab	1.18	< 0.001
	Sutterella	Omni	1.44	< 0.001
